# Supplementary material for: Optimizing the Scope–Sheath Compatibility in RIRS: Matching of Reusable and Single-Use Flexible Ureteroscopes with FANS
Source: J Clin Med. 2025 Oct 13;14(20):7215. doi: 10.3390/jcm14207215 (PMC12564809; doi:10.3390/jcm14207215)
Supplement: Supplementary file 1 [file jcm-14-07215-s001.zip]

Archive with 1 entries (1 files):
- jcm-3858088-supplementary.pdf
